# Supplementary material for: Lockdown’s Silver Lining? Different Levels of Roadkill during the COVID-19 Times in Lithuania
Source: Animals (Basel). 2023 Sep 14;13(18):2918. doi: 10.3390/ani13182918 (PMC10525093; doi:10.3390/ani13182918)
Supplement: Supplementary file 1 [file animals-13-02918-s001.zip]

Archive with 1 entries (1 files):
- animals-2592381-supplementary.pdf
